# Supplementary material for: C. elegans Mutant Identification with a One-Step Whole-Genome-Sequencing and SNP Mapping Strategy
Source: PLoS One. 2010 Nov 8;5(11):e15435. doi: 10.1371/journal.pone.0015435 (PMC2975709; doi:10.1371/journal.pone.0015435)
Supplement: Table S2 — Bristol SNP loci with Hawaiian sequence. (XLS) [file pone.0015435.s002.xls]

## Sheet: Sheet1
TABLE S2: Bristol SNP loci with Hawaian sequence
SNP Name	Chr	Position	Bristol annotated base	HA annotated base	# datasets
haw293	I	200948	A	T	2
haw294	I	200949	C	T	2
haw859	I	593404	G	T	3
haw1570	I	1142103	C	A	4
haw2851	I	1864004	T	C	2
haw4255	I	2710697	T	C	4
haw5911	I	3885008	A	G	4
haw5912	I	3885020	A	G	4
haw6028	I	4127917	G	A	4
haw6315	I	4476753	C	A	4
haw6781	I	5301101	C	A	4
haw6835	I	5448372	A	T	4
haw7231	I	6163210	T	A	4
haw7362	I	6820252	T	C	4
haw7427	I	7140819	T	C	4
haw7428	I	7140831	A	T	4
haw7535	I	7428554	T	C	4
haw7629	I	7547117	A	T	4
haw7630	I	7547127	A	T	4
haw7631	I	7547365	C	A	4
haw7930	I	7879475	C	T	3
haw8746	I	9039720	A	G	4
haw8914	I	9235193	C	T	3
haw8915	I	9235318	G	A	4
haw8926	I	9246865	C	G	4
haw8927	I	9246866	G	C	4
haw9060	I	9457731	G	A	4
haw9282	I	9699160	T	C	4
haw9323	I	9737906	C	A	2
haw9585	I	9940580	A	T	3
haw9645	I	10109254	T	A	4
haw9930	I	10978887	A	G	4
haw10216	I	11220200	C	A	2
haw10691	I	11603465	A	G	4
haw10896	I	11713508	C	T	3
haw11247	I	11905377	T	C	4
haw11443	I	11988102	C	T	3
haw13170	I	12862392	T	A	4
haw13520	I	13168446	C	G	4
haw14087	I	13419807	T	A	3
haw14642	I	13860804	C	T	4
haw14643	I	13860835	G	C	4
haw14727	I	13926086	G	A	2
haw14760	I	13985036	A	G	4
haw14764	I	14002390	T	G	4
haw15184	I	14362092	G	T	4
haw15337	I	14480479	G	A	4
haw15420	I	14518026	C	G	3
haw15496	I	14586339	A	C	3
haw15602	I	14675915	A	T	4
haw15977	I	14918627	A	C	4
haw16048	I	15040328	T	C	4
haw16920	II	809621	G	T	2
haw20431	II	2472169	C	T	4
haw22209	II	3278964	T	A	4
haw24704	II	4468036	G	T	4
haw24761	II	4499374	G	C	4
haw25053	II	4929759	C	A	4
haw25061	II	4964576	C	A	3
haw25156	II	5185654	G	C	4
haw25212	II	5231204	T	G	2
haw25459	II	5635095	C	G	4
haw25466	II	5647429	C	T	4
haw25654	II	5960458	C	T	2
haw25895	II	6451387	A	T	4
haw25905	II	6527423	G	A	4
haw25906	II	6527424	A	T	4
haw25953	II	6736304	C	G	4
haw25954	II	6736306	T	C	4
haw25965	II	6755908	A	T	4
haw25977	II	6762603	C	T	4
haw25988	II	6766065	C	T	3
haw25989	II	6766211	C	T	4
haw26048	II	6808829	A	G	4
haw26160	II	6878056	C	T	3
haw26186	II	6896314	T	A	4
haw26205	II	6908985	C	T	4
haw26262	II	6999734	C	A	3
haw26758	II	7618212	G	A	4
haw26816	II	7698554	A	T	4
haw26817	II	7698555	C	A	4
haw26997	II	7913323	C	A	4
haw27047	II	7960769	C	G	4
haw27317	II	8584093	C	T	4
haw27384	II	8715377	C	T	4
haw27428	II	8802488	T	G	4
haw27502	II	8894955	C	T	3
haw27664	II	9092377	C	T	4
haw27818	II	9331348	C	T	2
haw27856	II	9428872	G	A	4
haw27860	II	9436563	C	T	2
haw28333	II	10436909	A	C	4
haw28334	II	10437067	G	A	4
haw28363	II	10473915	A	G	4
haw28599	II	10724355	C	T	4
haw28664	II	10827063	C	T	4
haw28666	II	10828430	C	T	4
haw28667	II	10828577	G	A	4
haw28668	II	10829219	G	A	4
haw30080	II	12115353	C	T	3
haw30197	II	12170815	G	A	4
haw30201	II	12174493	G	A	3
haw30206	II	12178809	C	T	4
haw30403	II	12266285	G	T	2
haw30711	II	12387897	T	A	4
haw31224	II	12595553	C	T	3
haw31398	II	12658929	C	T	4
haw31411	II	12670938	A	G	4
haw31456	II	12684543	G	A	4
haw31457	II	12684928	G	A	4
haw31561	II	12764190	G	C	4
haw31592	II	12777335	T	C	2
haw31598	II	12784485	T	C	4
haw31867	II	13062610	T	A	4
haw31901	II	13092217	G	A	4
haw32310	II	13350116	C	A	4
haw32413	II	13378340	G	A	3
haw32539	II	13440583	G	T	3
haw33062	II	13722005	C	A	2
haw33213	II	13801366	C	A	2
haw33776	II	14171676	C	T	4
haw33827	II	14211019	C	G	4
haw33932	II	14261823	G	C	3
haw33969	II	14276713	T	C	4
haw37341	III	691185	C	T	4
haw37658	III	931649	T	G	3
haw38527	III	1318411	C	G	2
haw39277	III	1629052	C	T	3
haw39295	III	1636696	G	A	3
haw39297	III	1636742	C	A	4
haw39298	III	1636775	G	A	4
haw39299	III	1636782	G	T	4
haw39736	III	1863224	G	T	3
haw40015	III	2047796	A	T	2
haw40696	III	2405323	C	T	4
haw41691	III	2980599	A	T	3
haw42163	III	3255111	C	A	4
haw42164	III	3255125	C	T	4
haw42190	III	3271710	A	G	3
haw42191	III	3271738	T	A	4
haw42340	III	3373714	G	A	4
haw42422	III	3463329	C	G	3
haw42435	III	3467137	T	C	4
haw42438	III	3467466	C	T	4
haw42478	III	3540491	C	A	3
haw42583	III	3611202	C	A	3
haw42588	III	3613833	G	T	3
haw42597	III	3616756	C	T	3
haw42613	III	3625872	T	A	4
haw42649	III	3641475	G	T	3
haw42650	III	3641888	G	A	4
haw42814	III	3995385	G	A	4
haw42904	III	4112942	G	C	4
haw42951	III	4286569	C	T	4
haw42977	III	4440341	G	A	4
haw42978	III	4440871	T	A	4
haw43017	III	4712952	C	G	4
haw43024	III	4761634	G	A	4
haw43039	III	4845216	A	T	4
haw43460	III	5814252	T	C	4
haw43492	III	5962999	C	T	3
haw43535	III	6229465	C	T	4
haw43536	III	6231877	C	T	4
haw43559	III	6371224	A	G	4
haw43601	III	6619216	C	T	4
haw43734	III	6923579	G	A	4
haw43782	III	6990261	T	C	2
haw43822	III	7028423	T	A	4
haw43823	III	7028623	A	T	4
haw43824	III	7028658	C	T	4
haw43886	III	7118005	G	A	3
haw43924	III	7189698	C	T	2
haw44071	III	7325085	G	T	2
haw44283	III	7588318	A	G	4
haw44321	III	7643354	T	A	4
haw44542	III	7924181	C	T	3
haw44573	III	7958663	C	T	4
haw44619	III	8064604	C	T	4
haw44646	III	8124694	G	A	4
haw44651	III	8130396	G	A	4
haw44660	III	8154517	T	A	4
haw44763	III	8461978	C	A	4
haw44793	III	8503007	A	T	2
haw44859	III	8563931	G	A	4
haw44984	III	8684179	T	A	4
haw44985	III	8684208	C	T	4
haw44992	III	8693773	A	T	4
haw44997	III	8701737	C	T	4
haw44999	III	8704000	T	A	4
haw45004	III	8710964	T	A	2
haw45005	III	8711826	C	T	2
haw45006	III	8712013	G	A	3
haw45014	III	8733582	A	T	3
haw45015	III	8733611	A	T	4
haw45017	III	8740761	C	T	4
haw45020	III	8742380	G	A	4
haw45021	III	8744441	C	T	4
haw45024	III	8752722	C	T	4
haw45027	III	8758065	T	C	4
haw45122	III	9025485	A	T	4
haw45230	III	9263153	G	A	3
haw45233	III	9264263	G	A	4
haw45256	III	9298564	C	T	3
haw45266	III	9341369	T	C	4
haw45273	III	9350628	C	T	4
haw45274	III	9350653	C	T	4
haw45275	III	9350660	C	T	4
haw45277	III	9352561	C	T	4
haw45304	III	9448445	C	G	4
haw45305	III	9449797	C	T	4
haw45306	III	9450593	C	A	4
haw45307	III	9451505	G	C	4
haw45308	III	9452439	G	T	4
haw45312	III	9479166	G	A	4
haw45342	III	9583725	A	T	4
haw45405	III	9754430	C	A	4
haw45434	III	9796154	T	C	4
haw45505	III	9920715	G	T	4
haw45507	III	9920856	G	T	4
haw45518	III	9942889	T	A	4
haw45557	III	10016572	A	G	4
haw45564	III	10019932	G	T	2
haw45579	III	10035095	G	T	3
haw45580	III	10035309	G	T	2
haw45581	III	10035384	G	A	4
haw45582	III	10036023	G	A	4
haw45760	III	10287323	C	T	4
haw45764	III	10289344	G	C	3
haw45800	III	10354930	A	T	4
haw45805	III	10361911	T	G	4
haw45808	III	10368133	G	A	4
haw45810	III	10368773	C	G	4
haw45839	III	10399084	C	A	4
haw45927	III	10454269	G	A	4
haw45998	III	10498007	G	A	4
haw46003	III	10500602	G	A	4
haw46004	III	10500798	C	T	4
haw46006	III	10500854	C	T	3
haw46010	III	10501170	C	T	3
haw46016	III	10502428	G	A	4
haw46017	III	10502726	C	T	4
haw46030	III	10512573	C	T	4
haw46031	III	10512825	C	T	4
haw46034	III	10513932	C	T	4
haw46035	III	10514115	G	A	4
haw46040	III	10520298	A	C	4
haw46050	III	10528187	G	C	4
haw46705	III	11016885	T	C	4
haw47230	III	11480573	G	A	2
haw47238	III	11486301	G	C	3
haw47276	III	11504646	C	A	4
haw47292	III	11516787	C	T	4
haw47330	III	11543276	G	A	4
haw47425	III	11576713	C	G	4
haw47436	III	11580016	C	A	2
haw48229	III	12060765	T	A	2
haw48426	III	12215131	A	T	2
haw48825	III	12416656	C	T	2
haw49035	III	12573264	G	C	4
haw49061	III	12583126	A	G	4
haw49231	III	12683449	A	C	4
haw49837	III	13155781	G	A	3
haw49884	III	13281779	A	G	4
haw50079	IV	149978	A	G	4
haw50110	IV	495583	T	G	4
haw50174	IV	807998	T	C	4
haw50433	IV	976182	T	C	4
haw50435	IV	976984	A	G	4
haw50776	IV	1197597	G	T	4
haw51958	IV	1917013	A	C	4
haw52294	IV	2130505	A	T	2
haw52736	IV	2357212	G	T	3
haw52752	IV	2359440	A	G	4
haw54198	IV	3209012	C	A	3
haw56120	IV	4931163	A	C	2
haw56128	IV	4972666	C	T	3
haw56297	IV	5426794	G	T	4
haw57660	IV	7056612	A	G	4
haw57987	IV	7527069	T	G	4
haw58035	IV	7600485	A	T	4
haw58423	IV	8602902	C	A	2
haw58542	IV	9038439	G	A	4
haw58549	IV	9048306	A	G	4
haw58572	IV	9155021	A	T	4
haw59175	IV	10793215	G	A	3
haw59179	IV	10878679	G	A	4
haw59203	IV	11071123	T	C	4
haw59219	IV	11180495	A	G	4
haw59564	IV	12069459	G	A	3
haw59770	IV	12393525	C	A	4
haw59832	IV	12545902	C	T	4
haw59843	IV	12581671	C	T	4
haw59886	IV	12697437	G	C	4
haw59889	IV	12730473	A	G	3
haw60243	IV	12979116	T	C	4
haw60403	IV	13127459	T	C	4
haw60794	IV	13451972	T	C	4
haw60948	IV	13563245	G	C	4
haw60949	IV	13563393	G	T	4
haw60978	IV	13602476	T	A	4
haw61075	IV	13662115	T	G	3
haw62226	IV	14347514	C	A	3
haw63537	IV	14992694	G	T	3
haw63554	IV	14998777	C	T	2
haw64171	IV	15313323	A	T	3
haw64925	IV	15749705	A	G	4
haw65169	IV	15871052	T	G	4
haw65323	IV	15925394	A	T	2
haw65337	IV	15935820	T	C	4
haw65640	IV	16085619	C	A	4
haw66409	IV	16455760	C	T	2
haw66558	IV	16533636	T	A	3
haw66710	IV	16619813	C	G	4
haw66770	IV	16646588	T	A	2
haw66850	IV	16760578	C	T	3
haw66890	IV	16786381	G	T	4
haw67104	IV	16939349	T	G	4
haw67744	IV	17491300	G	A	4
haw67745	IV	17491319	C	T	4
haw67774	V	46135	C	G	4
haw67964	V	265207	C	A	4
haw68038	V	361876	A	G	4
haw69383	V	907030	C	T	4
haw69959	V	1289272	G	A	2
haw75410	V	4329455	A	C	4
haw75689	V	4597289	A	G	3
haw76186	V	5124714	T	A	4
haw77329	V	6048318	C	A	4
haw77333	V	6052074	T	C	4
haw78505	V	7245105	C	G	4
haw80948	V	9376379	G	T	4
haw81125	V	9663159	T	G	4
haw81144	V	9707449	T	C	4
haw81196	V	9927293	T	A	4
haw81197	V	9928614	C	T	4
haw81401	V	10397712	C	A	4
haw81482	V	10621928	C	A	4
haw81672	V	10893331	A	C	4
haw81781	V	11025875	T	A	2
haw81856	V	11180409	G	A	3
haw82144	V	11687322	C	T	4
haw82276	V	11883417	A	G	4
haw83048	V	12579466	G	T	4
haw83378	V	12915568	A	T	4
haw83380	V	12919477	A	G	3
haw83625	V	13466076	G	A	4
haw83752	V	13645955	T	C	2
haw83786	V	13717171	T	C	4
haw83916	V	13886659	T	C	4
haw83918	V	13888688	A	G	4
haw83931	V	13931064	A	T	4
haw85361	V	15479200	C	A	4
haw88457	V	16420522	G	A	4
haw89342	V	16733914	A	C	4
haw90646	V	17378169	G	A	4
haw91665	V	17835640	G	T	3
haw91922	V	17950254	T	A	3
haw93705	V	18858714	C	T	4
haw94014	V	18965154	T	A	4
haw94226	V	19052087	T	C	4
haw96106	V	19862667	A	C	2
haw97199	V	20337877	C	T	4
haw98491	X	109333	A	T	3
haw98492	X	109363	C	A	2
haw98493	X	109375	C	T	2
haw98538	X	187274	C	G	3
haw98564	X	299633	T	A	4
haw98580	X	348115	C	A	4
haw98625	X	424576	T	C	4
haw98626	X	424587	T	C	3
haw98627	X	424765	G	T	2
haw98666	X	486102	A	G	4
haw98668	X	488806	G	T	3
haw98673	X	491868	C	A	4
haw98919	X	817619	A	T	4
haw99047	X	1073732	G	T	4
haw99081	X	1133524	T	A	4
haw99082	X	1133556	T	A	4
haw99128	X	1239148	C	T	4
haw99198	X	1308534	C	A	4
haw99409	X	1472305	G	T	4
haw99773	X	1717742	C	A	4
haw101125	X	3027787	C	G	2
haw101350	X	3237694	A	G	4
haw101542	X	3631792	G	T	3
haw101553	X	3653458	T	C	4
haw101997	X	4241735	A	C	3
haw102400	X	4577179	A	T	4
haw102467	X	4645170	C	A	2
haw102674	X	4839664	T	C	2
haw103817	X	5883992	C	T	4
haw104221	X	6412638	A	T	4
haw104705	X	7247377	C	A	4
haw104910	X	7527774	C	T	2
haw104923	X	7566551	T	C	4
haw105178	X	7872981	C	A	4
haw105378	X	8029563	C	T	4
haw105786	X	8629824	A	C	4
haw106138	X	9114559	T	C	2
haw106181	X	9171369	G	T	4
haw106187	X	9188219	C	T	2
haw106328	X	9536669	T	A	4
haw106424	X	9774476	A	G	4
haw106438	X	9861507	G	T	4
haw106550	X	10130976	T	G	4
haw106854	X	10421428	G	A	4
haw106868	X	10439131	C	T	4
haw106890	X	10473878	G	A	4
haw106989	X	10591190	G	T	4
haw107592	X	11600446	C	A	4
haw107616	X	11624629	T	C	4
haw107989	X	12786146	G	C	4
haw107990	X	12795967	C	A	4
haw108272	X	13034301	T	A	4
haw108496	X	13384402	T	A	4
haw108526	X	13480349	T	A	4
haw108674	X	13737752	G	T	4
haw109439	X	14381923	G	A	4
haw110147	X	14913406	G	T	4
haw110159	X	14921904	G	A	4
haw110160	X	14921912	A	G	4
haw110192	X	14945493	T	C	3
haw110591	X	15226797	G	T	4
haw110617	X	15252247	A	T	2
haw111415	X	15904380	A	C	4
haw111469	X	15945619	A	T	4
haw111536	X	16010916	G	T	4
haw111583	X	16102626	T	G	4
haw111737	X	16255860	T	A	4
haw111863	X	16460133	C	A	4
haw111864	X	16460180	C	A	4
haw111929	X	16787261	A	T	4
haw111956	X	16981415	T	C	4
haw111973	X	17086380	C	A	2
haw112084	X	17621416	A	T	4
